# Supplementary material for: Global ocean synoptic thermocline gradient, isothermal-layer depth, and other upper ocean parameters
Source: Sci Data. 2019 Jul 10;6:119. doi: 10.1038/s41597-019-0125-3 (PMC6620299; doi:10.1038/s41597-019-0125-3)
Supplement: Supplementary file 1 — Download metadata file [file 41597_2019_125_MOESM1_ESM.zip]

Archive with 3 entries (3 files):
- a_assay_Chu.txt
- s_study_Chu.txt
- i_Investigation.txt
