# Supplementary material for: Global ocean synoptic thermocline gradient, isothermal-layer depth, and other upper ocean parameters
Source: Sci Data. 2019 Jul 10;6:119. doi: 10.1038/s41597-019-0125-3 (PMC6620299; doi:10.1038/s41597-019-0125-3)
Supplement: Supplementary file 1 — Download metadata file [file 41597_2019_125_MOESM1_ESM.zip › a_assay_Chu.txt]

Sample Name	Protocol REF	Protocol REF	Assay Name	Raw Data File	Comment[Data Repository]	Comment[Data Record Accession]	Comment[Data Record URI]
NCEI_CTD	ELG Method	Data Filtering	NCEI_CTD_processing	173210.1.1.tar.gz	NOAA National Centers for Environmental Information	doi:10.25921/dgak-7a43	https://doi.org/10.25921/dgak-7a43
NCEI_XBT	ELG Method	Data Filtering	NCEI_XBT_processing	173210.1.1.tar.gz	NOAA National Centers for Environmental Information	doi:10.25921/dgak-7a43	https://doi.org/10.25921/dgak-7a43
