# Supplementary material for: Global ocean synoptic thermocline gradient, isothermal-layer depth, and other upper ocean parameters
Source: Sci Data. 2019 Jul 10;6:119. doi: 10.1038/s41597-019-0125-3 (PMC6620299; doi:10.1038/s41597-019-0125-3)
Supplement: Supplementary file 1 — Download metadata file [file 41597_2019_125_MOESM1_ESM.zip › s_study_Chu.txt]

Source Name	Characteristics[geographical location]	Term Source REF	Term Accession Number	Characteristics[environment type]	Term Source REF	Term Accession Number	Protocol REF	Sample Name
National Centers For Environmental Information World Ocean Database CTD Data	Earth (Planet)	OMIT	OMIT:0018724	ocean biome	ENVO	ENVO:01000048	NCEI Data	NCEI_CTD
National Centers For Environmental Information World Ocean Database XBT Data	Earth (Planet)	OMIT	OMIT:0018724	ocean biome	ENVO	ENVO:01000048	NCEI Data	NCEI_XBT
