# Supplementary material for: Global ocean synoptic thermocline gradient, isothermal-layer depth, and other upper ocean parameters
Source: Sci Data. 2019 Jul 10;6:119. doi: 10.1038/s41597-019-0125-3 (PMC6620299; doi:10.1038/s41597-019-0125-3)
Supplement: Supplementary file 1 — Download metadata file [file 41597_2019_125_MOESM1_ESM.zip › i_Investigation.txt]

# Investigation File generated for Scientific Data with Investigation File Authoring Tool version 0.1.0 on 06/06/2019 - This metadata file is CC0
ONTOLOGY SOURCE REFERENCE
Term Source Name	OMIT	ERO	ENVO	OBI
Term Source File	http://data.bioontology.org/ontologies/OMIT	http://data.bioontology.org/ontologies/ERO	http://data.bioontology.org/ontologies/ENVO	http://data.bioontology.org/ontologies/OBI
Term Source Version	OBO 4.0-12122013-2338	2013-08-02		2014-08-18
Term Source Description	Ontology for MicroRNA Target	Eagle-I Research Resource Ontology	Environment Ontology	Ontology for Biomedical Investigations
INVESTIGATION
Investigation Identifier
Investigation Title
Investigation Description
Investigation Submission Date
Investigation Public Release Date
INVESTIGATION PUBLICATIONS
Investigation PubMed ID
Investigation Publication DOI
Investigation Publication Author List
Investigation Publication Title
Investigation Publication Status
Investigation Publication Status Term Accession Number
Investigation Publication Status Term Source REF
INVESTIGATION CONTACTS
Investigation Person Last Name
Investigation Person Mid Initials
Investigation Person First Name
Investigation Person Address
Investigation Person Phone
Investigation Person Fax
Investigation Person Email
Investigation Person Affiliation
Investigation Person Roles
Investigation Person Roles Term Accession Number
Investigation Person Roles Term Source REF
STUDY
Study Identifier	10.1038/s41597-019-0125-3
Study Title	Global ocean synoptic thermocline gradient, isothermal-layer depth, and other upper ocean parameters
Study Submission Date	23/07/2018
Study Public Release Date	10/07/2019
Study Description	https://www.nature.com/articles/s41597-019-0125-3
Study File Name	s_study_Chu.txt
Comment[Subject Keywords]	""
Comment[Manuscript Licence]	CC BY-4.0
Comment[Experimental Metadata Licence]	CC0
Comment[Supplementary Information File Name]
Comment[Supplementary Information File Type]
Comment[Supplementary Information File URL]
Comment[Data Repository]	NOAA National Centers for Environmental Information
Comment[Data Record Accession]	doi:10.25921/dgak-7a43
Comment[Data Record URI]	https://doi.org/10.25921/dgak-7a43
STUDY DESIGN DESCRIPTORS
Study Design Type	source-based data analysis objective
Study Design Type Term Accession Number	ERO:0100121
Study Design Type Term Source REF	ERO
STUDY PUBLICATIONS
Study PubMed ID	""
Study Publication DOI	doi:10.1007/s10872-017-0418-0
Study Publication Author List	""
Study Publication Title	""
Study Publication Status	published
Study Publication Status Term Accession Number	
Study Publication Status Term Source REF	
STUDY FACTORS
Study Factor Name
Study Factor Type
Study Factor Type Term Accession Number
Study Factor Type Term Source REF
STUDY ASSAYS
Study Assay Measurement Type	marine pelagic feature
Study Assay Measurement Type Term Accession Number	ENVO:01000044
Study Assay Measurement Type Term Source REF	ENVO
Study Assay Technology Type	digital curation
Study Assay Technology Type Term Accession Number	OBI:0302914
Study Assay Technology Type Term Source REF	OBI
Study Assay Technology Platform	""
Study Assay File Name	a_assay_Chu.txt
STUDY PROTOCOLS
Study Protocol Name	NCEI Data	ELG Method	Data Filtering
Study Protocol Type	information acquisition	data analysis	data analysis
Study Protocol Type Term Accession Number	OBI:0600013	ERO:0001309	ERO:0001309
Study Protocol Type Term Source REF	OBI	ERO	ERO
Study Protocol Description			
Study Protocol URI	""	""	""
Study Protocol Version			
Study Protocol Parameters Name	""	""	""
Study Protocol Parameters Name Term Accession Number	""	""	""
Study Protocol Parameters Name Term Source REF	""	""	""
Study Protocol Components Name	""	""	""
Study Protocol Components Type	""	""	""
Study Protocol Components Type Term Accession Number	""	""	""
Study Protocol Components Type Term Source REF	""	""	""
STUDY CONTACTS
Study Person Last Name	Chu	Fan
Study Person First Name	Peter C.	Chenwu
Study Person Mid Initials
Study Person Email	pcchu@nps.edu	""
Study Person Phone
Study Person Fax
Study Person Address
Study Person Affiliation	Naval Ocean Analysis and Prediction Laboratory, Department of Oceanography, Naval Postgraduate School, Monterey, CA, 93943, USA	Naval Ocean Analysis and Prediction Laboratory, Department of Oceanography, Naval Postgraduate School, Monterey, CA, 93943, USA
Study Person Roles
Study Person Roles Term Accession Number
Study Person Roles Term Source REF
Comment[Study Person ORCID]	""	""
Comment[Funder]
Comment[FundRef ID]
Comment[Funder Term Source REF]
Comment[Grant Identifier]
